# Supplementary material for: From Echocardiography to CT/MRI: Lessons for AI Implementation in Cardiovascular Imaging in LMICs—A Systematic Review and Narrative Synthesis
Source: Bioengineering (Basel). 2025 Sep 27;12(10):1038. doi: 10.3390/bioengineering12101038 (PMC12561239; doi:10.3390/bioengineering12101038)
Supplement: Supplementary file 1 [file bioengineering-12-01038-s001.zip]

Archive with 1 entries (1 files):
- bioengineering-3875870-supplementary.pdf
